# Supplementary material for: First report of hare treponematosis seroprevalence of European brown hares (Lepus europaeus) in the Czech Republic: seroprevalence negatively correlates with altitude of sampling areas
Source: BMC Vet Res. 2019 Oct 18;15:350. doi: 10.1186/s12917-019-2086-3 (PMC6798448; doi:10.1186/s12917-019-2086-3)
Supplement: Supplementary file 1 — Additional file 1: Table S1. A list of European brown hares (Lepus europaeus) sampled in the Czech Republic, 2015 to 2017, that were tularemia-negative. Hares were tested for the presence of hare treponematosis by the TPHA and FTA-ABS tests. Abbreviations: a.s.l.: above sea level; non: non-evaluable; P: positive; N: negative; 4+: strongly reacting in both dilutions; 3+: strongly reacting in 1:8 dilution, weakly reacting in 1:64 dilution; 2+: weakly reacting in both dilutions; 1+: weakly reacting solely in 1:8 dilution. [file 12917_2019_2086_MOESM1_ESM.xlsx]

## Sheet: Table S1
Sample name (named by State Veterinary Institute Jihlava)	TPHA	TPHA (retested)	FTA-ABS 1:8	FTA-ABS 1:64	FTA-ABS	Village	District	Province	Altitude [m a.s.l.]*	Coordinate N	Coordinate E
20239/1	N		N	N	N	Babice u Okrouhlice	Havlíčkův Brod	Vysočina Region	405	49.4488	16.0937
20239/2	N		N	N	N	Babice u Okrouhlice	Havlíčkův Brod	Vysočina Region	405	49.4488	16.0937
20239/3	N		weak	N	1+	Babice u Okrouhlice	Havlíčkův Brod	Vysočina Region	405	49.4488	16.0937
19410	P		strong	strong	4+	Baliny	Žďár nad Sázavou	Vysočina Region	445	49.5242	16.258
21810/1	non	non	strong	strong	4+	Bobrůvka	Žďár nad Sázavou	Vysočina Region	530	49.6029	15.4704
21810/2	N		N	N	N	Bobrůvka	Žďár nad Sázavou	Vysočina Region	530	49.6029	15.4704
21810/7	N		N	N	N	Bobrůvka	Žďár nad Sázavou	Vysočina Region	530	49.6775	16.146
21810/8	P		strong	strong	4+	Bobrůvka	Žďár nad Sázavou	Vysočina Region	530	49.4024	16.1347
21810/9	N		N	N	N	Bobrůvka	Žďár nad Sázavou	Vysočina Region	530	49.5867	16.2001
64/1	N		N	N	N	Bobrůvka	Žďár nad Sázavou	Vysočina Region	530	49.772	15.6771
64/2	N		N	N	N	Bobrůvka	Žďár nad Sázavou	Vysočina Region	530	49.772	15.6771
64/5	N		N	N	N	Bobrůvka	Žďár nad Sázavou	Vysočina Region	530	49.772	15.6771
64/9	P		strong	strong	4+	Bobrůvka	Žďár nad Sázavou	Vysočina Region	530	49.772	15.6771
64/10	N		weak	weak	2+	Bobrůvka	Žďár nad Sázavou	Vysočina Region	530	49.772	15.6771
64/12	N		N	N	N	Bobrůvka	Žďár nad Sázavou	Vysočina Region	530	49.5629	15.9366
64/14	N		N	N	N	Bobrůvka	Žďár nad Sázavou	Vysočina Region	530	49.5322	15.8053
64/17	N		strong	weak	3+	Bobrůvka	Žďár nad Sázavou	Vysočina Region	530	49.5489	15.7652
29543/1	N		N	N	N	Bobrůvka	Žďár nad Sázavou	Vysočina Region	530	49.5489	15.7652
29543/2	P		strong	strong	4+	Bobrůvka	Žďár nad Sázavou	Vysočina Region	530	49.3409	15.9913
20189/1	N		N	N	N	Bohdalín	Pelhřimov	Vysočina Region	598	49.414	15.2681
20189/2	N		N	N	N	Bohdalín	Pelhřimov	Vysočina Region	598	49.3312	14.7983
20189/3	N		N	N	N	Bohdalín	Pelhřimov	Vysočina Region	598	49.3312	14.7983
19408	N		N	N	N	Březka u Velké Bíteše	Žďár nad Sázavou	Vysočina Region	476	49.6062	15.5816
19853/1	N		strong	strong	4+	Budíkov	Pelhřimov	Vysočina Region	495	49.4353	14.659
19853/4	P		strong	strong	4+	Budíkov	Pelhřimov	Vysočina Region	495	49.4353	14.659
29825	P		strong	strong	4+	Bystřice nad Pernštejnem	Žďár nad Sázavou	Vysočina Region	533	49.5075	15.801
29548	P		strong	weak	3+	Bystřice nad Pernštejnem	Žďár nad Sázavou	Vysočina Region	533	49.5075	15.801
4260/2	non	non	weak	N	1+	Bzenec	Hodonín	South Moravia Region	183	48.8406	17.0131
18641/1	N		N	N	N	Bzenec	Hodonín	South Moravia Region	183	48.9125	17.4853
18641/2	N		N	N	N	Bzenec	Hodonín	South Moravia Region	183	48.9125	17.4853
18641/5	N		weak	weak	2+	Bzenec	Hodonín	South Moravia Region	183	48.9125	17.4853
3363	non	non	strong	strong	4+	Čejkovice	Hodonín	South Moravia Region	208	48.8067	16.6445
19411	N		N	N	N	Dobrá Voda u Křižanova	Žďár nad Sázavou	Vysočina Region	545	49.604	15.6485
20873/2	N		weak	weak	2+	Dolní Bobrová	Žďár nad Sázavou	Vysočina Region	495	49.7636	15.687
21274	N		weak	N	1+	Dolní Rozsíčka	Žďár nad Sázavou	Vysočina Region	515	49.5305	16.0067
19730/3	non	N	strong	weak	3+	Dolní Věžnice	Havlíčkův Brod	Vysočina Region	445	49.5242	16.258
19730/4	N		N	N	N	Dolní Věžnice	Havlíčkův Brod	Vysočina Region	445	49.3937	16.0643
19730/6	N		N	N	N	Dolní Věžnice	Havlíčkův Brod	Vysočina Region	445	49.475	16.1172
24479	N		N	N	N	Domanín u Třeboně	Jindřichův Hradec	South Bohemia Region	452	48.9719	14.7386
21127/15	P		strong	strong	4+	Drnholec	Břeclav	South Moravia Region	178	48.8406	17.0131
21127/16	N		N	N	N	Drnholec	Břeclav	South Moravia Region	178	48.8406	17.0131
19416/1	N		N	N	N	Haškovcova Lhota	Tábor	South Bohemia Region	417	49.3079	15.0161
19416/3	P		strong	strong	4+	Haškovcova Lhota	Tábor	South Bohemia Region	417	49.3079	15.0161
19416/4	N		strong	strong	4+	Haškovcova Lhota	Tábor	South Bohemia Region	417	49.579	15.3633
20490/1	N		N	N	N	Haškovcova Lhota	Tábor	South Bohemia Region	417	49.579	15.3633
19416/2	non	excluded (hemolysed)	strong	strong	4+	Haškovcova Lhota	Tábor	South Bohemia Region	417	49.3079	15.0161
20490/2	P		strong	strong	4+	Haškovcova Lhota	Tábor	South Bohemia Region	417	49.3328	14.466
20227/1	N		N	N	N	Havlíčkův Brod	Havlíčkův Brod	Vysočina Region	422	49.4488	16.0937
20227/2	N		N	N	N	Havlíčkův Brod	Havlíčkův Brod	Vysočina Region	422	49.4488	16.0937
20192/1	non	non	N	N	N	Hlinsko v Čechách	Chrudim	Pardubice Region	580	49.7626	15.9087
20192/4	non	N	N	N	N	Hlinsko v Čechách	Chrudim	Pardubice Region	580	49.7626	15.9087
26120/5	non	P	strong	strong	4+	Hlinsko v Čechách	Chrudim	Pardubice Region	580	49.7626	15.9087
26120/6	non	P	strong	strong	4+	Hlinsko v Čechách	Chrudim	Pardubice Region	580	49.7626	15.9087
20192/2	N		N	N	N	Hlinsko v Čechách	Chrudim	Pardubice Region	580	49.7626	15.9087
20192/3	P		strong	weak	3+	Hlinsko v Čechách	Chrudim	Pardubice Region	580	49.7626	15.9087
19850/1	N		N	N	N	Hlinsko v Čechách	Chrudim	Pardubice Region	580	49.7626	15.9087
19850/3	P		strong	strong	4+	Hlinsko v Čechách	Chrudim	Pardubice Region	580	49.7626	15.9087
19850/5	P		strong	strong	4+	Hlinsko v Čechách	Chrudim	Pardubice Region	580	49.7626	15.9087
19850/6	N		weak	weak	2+	Hlinsko v Čechách	Chrudim	Pardubice Region	580	49.7626	15.9087
26120/2	N		N	N	N	Hlinsko v Čechách	Chrudim	Pardubice Region	580	49.7626	15.9087
28986/2	P		strong	strong	4+	Hlinsko v Čechách	Chrudim	Pardubice Region	580	49.7626	15.9087
21062/1	P		strong	weak	3+	Hranice u Malče	Havlíčkův Brod	Vysočina Region	392	49.6348	15.4753
26053/4	N		N	N	N	Hranice u Malče	Havlíčkův Brod	Vysočina Region	392	49.6348	15.4753
26053/5	N		N	N	N	Hranice u Malče	Havlíčkův Brod	Vysočina Region	392	49.3354	15.956
26053/1	non	non	N	N	N	Hranice u Malče	Havlíčkův Brod	Vysočina Region	392	49.6348	15.4753
21277/1	N		N	N	N	Chotoviny	Tábor	South Bohemia Region	555	49.4353	14.659
21277/2	N		N	N	N	Chotoviny	Tábor	South Bohemia Region	555	49.4353	14.659
20237	P		strong	strong	4+	Jámy	Žďár nad Sázavou	Vysočina Region	593	49.4411	16.1938
19508	P		strong	strong	4+	Jámy	Žďár nad Sázavou	Vysočina Region	593	49.4411	16.1938
20576/1	N		N	N	N	Jihlava	Jihlava	Vysočina Region	525	49.4001	15.5834
20576/2	P		strong	weak	3+	Jihlava	Jihlava	Vysočina Region	525	49.4001	15.5834
20576/3	N		N	N	N	Jihlava	Jihlava	Vysočina Region	525	49.4001	15.5834
20576/4	N		N	N	N	Jihlava	Jihlava	Vysočina Region	525	49.4001	15.5834
20576/5	N		N	N	N	Jihlava	Jihlava	Vysočina Region	525	49.4001	15.5834
20576/6	N		N	N	N	Jihlava	Jihlava	Vysočina Region	525	49.4001	15.5834
20576/7	P		weak	N	1+	Jihlava	Jihlava	Vysočina Region	525	49.4001	15.5834
20576/8	N		N	N	N	Jihlava	Jihlava	Vysočina Region	525	49.4001	15.5834
20576/10	P		strong	strong	4+	Jihlava	Jihlava	Vysočina Region	525	49.4001	15.5834
20576/11	P		strong	weak	3+	Jihlava	Jihlava	Vysočina Region	525	49.4001	15.5834
19409/3	non	excluded (hemolysed)	N	N	N	Jívoví	Žďár nad Sázavou	Vysočina Region	550	49.6755	15.6335
19409/1	N		N	N	N	Jívoví	Žďár nad Sázavou	Vysočina Region	550	49.604	15.6485
19409/2	N		N	N	N	Jívoví	Žďár nad Sázavou	Vysočina Region	550	49.4615	15.9628
19409/4	N		N	N	N	Jívoví	Žďár nad Sázavou	Vysočina Region	550	49.5203	16.2006
19409/5	N		N	N	N	Jívoví	Žďár nad Sázavou	Vysočina Region	550	49.5203	16.2006
21065/1	P		weak	weak	2+	Josefov u Hodonína	Hodonín	South Moravia Region	186	48.9125	17.4853
21065/2	P		strong	weak	3+	Josefov u Hodonína	Hodonín	South Moravia Region	186	48.8067	16.6445
21065/3	N		N	N	N	Josefov u Hodonína	Hodonín	South Moravia Region	186	48.8067	16.6445
21065/4	N		N	N	N	Josefov u Hodonína	Hodonín	South Moravia Region	186	48.8067	16.6445
21065/5	N		N	N	N	Josefov u Hodonína	Hodonín	South Moravia Region	186	48.8067	16.6445
21065/6	P		strong	weak	3+	Josefov u Hodonína	Hodonín	South Moravia Region	186	48.8067	16.6445
21065/7	P		weak	weak	2+	Josefov u Hodonína	Hodonín	South Moravia Region	186	48.8067	16.6445
21065/8	P		strong	strong	4+	Josefov u Hodonína	Hodonín	South Moravia Region	186	48.8067	16.6445
20191/1	non	excluded (hemolysed)	N	N	N	Kamenice nad Lipou	Pelhřimov	Vysočina Region	563	49.4353	14.659
20191/10	non	excluded (hemolysed)	N	N	N	Kamenice nad Lipou	Pelhřimov	Vysočina Region	563	49.414	15.2681
20191/2	N		N	N	N	Kamenice nad Lipou	Pelhřimov	Vysočina Region	563	49.4355	14.5091
20191/3	N		N	N	N	Kamenice nad Lipou	Pelhřimov	Vysočina Region	563	49.414	15.2681
20191/4	N		N	N	N	Kamenice nad Lipou	Pelhřimov	Vysočina Region	563	49.414	15.2681
20191/8	P		strong	strong	4+	Kamenice nad Lipou	Pelhřimov	Vysočina Region	563	49.414	15.2681
16021	N		N	N	N	Kněžská	Havlíčkův Brod	Vysočina Region	457	49.4577	16.1917
26127/2	non	P	strong	strong	4+	Košťálkov	Jindřichův Hradec	South Bohemia Region	545	48.963	15.2433
26127/1	P		strong	strong	4+	Košťálkov	Jindřichův Hradec	South Bohemia Region	545	48.963	15.2433
26127/3	P		strong	weak	3+	Košťálkov	Jindřichův Hradec	South Bohemia Region	545	48.963	15.2433
20874/1	P		strong	strong	4+	Krásná Hora	Havlíčkův Brod	Vysočina Region	440	49.4488	16.0937
20874/2	N		weak	weak	2+	Krásná Hora	Havlíčkův Brod	Vysočina Region	440	49.2858	16.1628
19499	non	non	strong	strong	4+	Krásné nad Svratkou	Žďár nad Sázavou	Vysočina Region	562	49.6458	16.121
20836	non	N	strong	weak	3+	Kundratice u Křižanova	Žďár nad Sázavou	Vysočina Region	503	49.5305	16.0067
26060/1	N		weak	N	1+	Kuní pod Landštejnem	Jindřichův Hradec	South Bohemia Region	545	48.9762	15.2755
26060/2	P		strong	strong	4+	Kuní pod Landštejnem	Jindřichův Hradec	South Bohemia Region	545	48.9762	15.2755
27079/2	non	P	strong	strong	4+	Kunžak	Jindřichův Hradec	South Bohemia Region	575	49.1208	15.1885
27079/1	P		strong	weak	3+	Kunžak	Jindřichův Hradec	South Bohemia Region	575	49.1208	15.1885
27079/3	non	N	weak	weak	2+	Kunžak	Jindřichův Hradec	South Bohemia Region	575	49.1208	15.1885
27079/4	P		strong	strong	4+	Kunžak	Jindřichův Hradec	South Bohemia Region	575	49.1208	15.1885
8581	non	N	N	N	N	Lidmaň	Pelhřimov	Vysočina Region	631	49.4285	15.3656
20835	P		strong	strong	4+	Lísek	Žďár nad Sázavou	Vysočina Region	663	49.7693	15.5829
27979/1	N		N	N	N	Litomyšl	Svitavy	Pardubice Region	330	49.8699	16.3154
27979/2	N		N	N	N	Litomyšl	Svitavy	Pardubice Region	330	49.8699	16.3154
27979/3	P		strong	strong	4+	Litomyšl	Svitavy	Pardubice Region	330	49.8699	16.3154
27979/5	P		strong	strong	4+	Litomyšl	Svitavy	Pardubice Region	330	49.8699	16.3154
27979/6	N		N	N	N	Litomyšl	Svitavy	Pardubice Region	330	49.8699	16.3154
30772/2	P		strong	weak	3+	Louka u Ostrohu	Hodonín	South Moravia Region	247	48.8672	17.2602
30772/3	N		N	N	N	Louka u Ostrohu	Hodonín	South Moravia Region	247	48.8672	17.2602
30772/5	P		strong	strong	4+	Louka u Ostrohu	Hodonín	South Moravia Region	247	48.8672	17.2602
30772/6	P		strong	weak	3+	Louka u Ostrohu	Hodonín	South Moravia Region	247	48.9069	17.4297
20778/1	N		N	N	N	Maleč u Chotěboře	Havlíčkův Brod	Vysočina Region	392	49.4488	16.0937
20778/2	N		weak	N	1+	Maleč u Chotěboře	Havlíčkův Brod	Vysočina Region	392	49.4488	16.0937
20778/4	N		N	N	N	Maleč u Chotěboře	Havlíčkův Brod	Vysočina Region	392	49.4488	16.0937
20778/5	P		strong	strong	4+	Maleč u Chotěboře	Havlíčkův Brod	Vysočina Region	392	49.4488	16.0937
20778/6	P		strong	strong	4+	Maleč u Chotěboře	Havlíčkův Brod	Vysočina Region	392	49.4488	16.0937
13210	N		N	N	N	Mašovice	Tábor	South Bohemia Region	554	49.4353	14.659
19266	N		N	N	N	Město Žďár	Žďár nad Sázavou	Vysočina Region	580	49.4411	16.1938
27985/2	non	non	strong	weak	3+	Mikulov na Moravě	Břeclav	South Moravia Region	242	48.8067	16.6445
27985/1	P		strong	weak	3+	Mikulov na Moravě	Břeclav	South Moravia Region	242	48.8067	16.6445
27985/18	non	N	weak	N	1+	Mikulov na Moravě	Břeclav	South Moravia Region	242	49.0032	17.0097
27985/3	P		strong	weak	3+	Mikulov na Moravě	Břeclav	South Moravia Region	242	48.8067	16.6445
27985/5	P		strong	strong	4+	Mikulov na Moravě	Břeclav	South Moravia Region	242	48.8067	16.6445
27985/6	N		weak	N	1+	Mikulov na Moravě	Břeclav	South Moravia Region	242	48.8067	16.6445
27985/7	P		strong	weak	3+	Mikulov na Moravě	Břeclav	South Moravia Region	242	48.8067	16.6445
27985/8	N		weak	weak	2+	Mikulov na Moravě	Břeclav	South Moravia Region	242	48.8067	16.6445
27985/9	P		strong	strong	4+	Mikulov na Moravě	Břeclav	South Moravia Region	242	48.8067	16.6445
27985/11	N		N	N	N	Mikulov na Moravě	Břeclav	South Moravia Region	242	48.8067	16.6445
27985/40	non	non	strong	strong	4+	Mikulov na Moravě	Břeclav	South Moravia Region	242	48.9013	17.312
27985/42	non	non	N	N	N	Mikulov na Moravě	Břeclav	South Moravia Region	242	48.9013	17.312
27985/14	P		strong	strong	4+	Mikulov na Moravě	Břeclav	South Moravia Region	242	49.0032	17.0097
27985/15	P		weak	weak	2+	Mikulov na Moravě	Břeclav	South Moravia Region	242	49.0032	17.0097
27985/17	N		N	N	N	Mikulov na Moravě	Břeclav	South Moravia Region	242	49.0032	17.0097
27985/25	P		strong	strong	4+	Mikulov na Moravě	Břeclav	South Moravia Region	242	48.9013	17.312
27985/26	N		weak	weak	2+	Mikulov na Moravě	Břeclav	South Moravia Region	242	48.9013	17.312
27985/27	N		N	N	N	Mikulov na Moravě	Břeclav	South Moravia Region	242	48.9013	17.312
27985/28	N		weak	weak	2+	Mikulov na Moravě	Břeclav	South Moravia Region	242	48.9013	17.312
27985/29	P		strong	strong	4+	Mikulov na Moravě	Břeclav	South Moravia Region	242	48.9013	17.312
27985/35	P		strong	strong	4+	Mikulov na Moravě	Břeclav	South Moravia Region	242	48.9013	17.312
27985/39	N		N	N	N	Mikulov na Moravě	Břeclav	South Moravia Region	242	48.9013	17.312
21253/2	N		N	N	N	Náchod u Tábora	Tábor	South Bohemia Region	437	49.3328	14.466
21253/3	P		strong	weak	3+	Náchod u Tábora	Tábor	South Bohemia Region	437	49.3328	14.466
21253/4	N		N	N	N	Náchod u Tábora	Tábor	South Bohemia Region	437	49.3328	14.466
21254/6 (21253/6 ?)	P		strong	strong	4+	Náchod u Tábora	Tábor	South Bohemia Region	437	49.3328	14.466
21254/7 (21253/7 ?)	N		weak	N	1+	Náchod u Tábora	Tábor	South Bohemia Region	437	49.3328	14.466
21254/11 (21253/11 ?)	N		N	N	N	Náchod u Tábora	Tábor	South Bohemia Region	437	49.4775	14.6799
21254/13 (21253/13 ?)	N		N	N	N	Náchod u Tábora	Tábor	South Bohemia Region	437	49.4775	14.6799
20872/4	N		strong	weak	3+	Náchod u Tábora	Tábor	South Bohemia Region	437	49.3037	15.0731
29541/5	N		N	N	N	Náchod u Tábora	Tábor	South Bohemia Region	437	49.3037	15.0731
29541/9	N		N	N	N	Náchod u Tábora	Tábor	South Bohemia Region	437	49.3037	15.0731
29541/10	N		N	N	N	Náchod u Tábora	Tábor	South Bohemia Region	437	49.3037	15.0731
20668/17	non	excluded (hemolysed)	N	N	N	Nedošín	Svitavy	Pardubice Region	330	49.8841	16.2848
20668/24	non	excluded (hemolysed)	N	N	N	Nedošín	Svitavy	Pardubice Region	330	49.8841	16.2848
20668/1	P		strong	strong	4+	Nedošín	Svitavy	Pardubice Region	330	49.8841	16.2848
20668/2	P		strong	strong	4+	Nedošín	Svitavy	Pardubice Region	330	49.8841	16.2848
20668/3	N		weak	weak	2+	Nedošín	Svitavy	Pardubice Region	330	49.8841	16.2848
20668/4	N		N	N	N	Nedošín	Svitavy	Pardubice Region	330	49.8841	16.2848
20668/5	N		N	N	N	Nedošín	Svitavy	Pardubice Region	330	49.8841	16.2848
20668/6	N		N	N	N	Nedošín	Svitavy	Pardubice Region	330	49.8841	16.2848
20668/7	N		N	N	N	Nedošín	Svitavy	Pardubice Region	330	49.8841	16.2848
20668/8	N		weak	N	1+	Nedošín	Svitavy	Pardubice Region	330	49.8841	16.2848
20668/9	N		N	N	N	Nedošín	Svitavy	Pardubice Region	330	49.8841	16.2848
20668/10	N		N	N	N	Nedošín	Svitavy	Pardubice Region	330	49.8841	16.2848
20668/12	P		strong	strong	4+	Nedošín	Svitavy	Pardubice Region	330	49.8841	16.2848
20668/13	P		strong	weak	3+	Nedošín	Svitavy	Pardubice Region	330	49.8841	16.2848
20668/18	P		strong	weak	3+	Nedošín	Svitavy	Pardubice Region	330	49.8841	16.2848
20668/19	N		N	N	N	Nedošín	Svitavy	Pardubice Region	330	49.8841	16.2848
20668/22	N		weak	N	1+	Nedošín	Svitavy	Pardubice Region	330	49.8841	16.2848
20668/23	P		weak	weak	2+	Nedošín	Svitavy	Pardubice Region	330	49.8841	16.2848
20668/25	P		strong	weak	3+	Nedošín	Svitavy	Pardubice Region	330	49.8841	16.2848
20775/1	N		N	N	N	Němčice u České Třebové	Svitavy	Pardubice Region	385	49.8973	16.3564
20775/2	N		strong	strong	4+	Němčice u České Třebové	Svitavy	Pardubice Region	385	49.8973	16.3564
20775/3	N		weak	weak	2+	Němčice u České Třebové	Svitavy	Pardubice Region	385	49.8973	16.3564
20775/4	P		strong	strong	4+	Němčice u České Třebové	Svitavy	Pardubice Region	385	49.8973	16.3564
20775/5	N		N	N	N	Němčice u České Třebové	Svitavy	Pardubice Region	385	49.8973	16.3564
26052/1	non	N	N	N	N	Nenkovice	Hodonín	South Moravia Region	260	48.9069	17.4297
26052/3	P		strong	strong	4+	Nenkovice	Hodonín	South Moravia Region	260	48.9069	17.4297
26052/5	N		N	N	N	Nenkovice	Hodonín	South Moravia Region	260	48.9069	17.4297
26052/6	P		strong	strong	4+	Nenkovice	Hodonín	South Moravia Region	260	48.9069	17.4297
26123	N		N	N	N	Nížkov	Žďár nad Sázavou	Vysočina Region	527	49.5574	15.668
20238/1	N		weak	N	1+	Olešenka	Havlíčkův Brod	Vysočina Region	530	49.5679	16.2366
20238/2	P		strong	strong	4+	Olešenka	Havlíčkův Brod	Vysočina Region	530	49.5679	16.2366
24608	N		N	N	N	Olšany u Dačic	Jindřichův Hradec	South Bohemia Region	618	49.1362	15.2553
19412	non	excluded (hemolysed)	N	N	N	Olší u Opařan	Tábor	South Bohemia Region	464	49.4353	14.659
24607/3	P		strong	weak	3+	Oslavice	Žďár nad Sázavou	Vysočina Region	476	49.6062	15.5816
20282	P		strong	strong	4+	Písečné	Žďár nad Sázavou	Vysočina Region	614	49.6006	15.6166
20281	N		N	N	N	Písečné	Žďár nad Sázavou	Vysočina Region	614	49.6006	15.6166
21249/3	N		N	N	N	Poděšín	Žďár nad Sázavou	Vysočina Region	557	49.5203	16.2006
21249/5	N		N	N	N	Poděšín	Žďár nad Sázavou	Vysočina Region	557	49.5351	15.6232
29544/1	N		N	N	N	Pohled	Havlíčkův Brod	Vysočina Region	437	49.4488	16.0937
29544/2	P		strong	weak	3+	Pohled	Havlíčkův Brod	Vysočina Region	437	49.4488	16.0937
21067/1	P		strong	weak	3+	Putimov	Pelhřimov	Vysočina Region	598	49.3312	14.7983
21067/2	P		strong	weak	3+	Putimov	Pelhřimov	Vysočina Region	598	49.3796	14.4956
21067/3	N		weak	N	1+	Putimov	Pelhřimov	Vysočina Region	598	49.3796	14.4956
21067/4	N		weak	N	1+	Putimov	Pelhřimov	Vysočina Region	598	49.3796	14.4956
21067/5	N		N	N	N	Putimov	Pelhřimov	Vysočina Region	598	49.3796	14.4956
21066	P		weak	weak	2+	Radostín nad Oslavou	Žďár nad Sázavou	Vysočina Region	526	49.4054	16.0908
24602/1	non	N	N	N	N	Rouchovany	Třebíč	Vysočina Region	360	49.0711	16.106
24602/4	non	P	strong	strong	4+	Rouchovany	Třebíč	Vysočina Region	360	49.0711	16.106
24602/6	non	non	strong	weak	3+	Rouchovany	Třebíč	Vysočina Region	360	49.0711	16.106
24602/8	non	non	strong	strong	4+	Rouchovany	Třebíč	Vysočina Region	360	49.0711	16.106
24602/3	P		strong	strong	4+	Rouchovany	Třebíč	Vysočina Region	360	49.0711	16.106
3607	N		N	N	N	Rozsochatec	Havlíčkův Brod	Vysočina Region	480	49.7636	15.687
20188/1	P		strong	strong	4+	Rozsochy	Žďár nad Sázavou	Vysočina Region	522	49.4054	16.0908
20188/2	P		strong	strong	4+	Rozsochy	Žďár nad Sázavou	Vysočina Region	522	49.4054	16.0908
20834	N		weak	weak	2+	Rozsochy	Žďár nad Sázavou	Vysočina Region	522	49.4054	16.0908
19283/1	P		strong	strong	4+	Řečice	Jindřichův Hradec	South Bohemia Region	498	49.1383	15.368
19283/2	P		strong	strong	4+	Řečice	Jindřichův Hradec	South Bohemia Region	498	49.1383	15.368
19413/1	non	excluded (hemolysed)	N	N	N	Skopytce	Tábor	South Bohemia Region	498	49.4353	14.659
19413/2	non	excluded (hemolysed)	N	N	N	Skopytce	Tábor	South Bohemia Region	498	49.4353	14.659
19413/3	non	excluded (hemolysed)	N	N	N	Skopytce	Tábor	South Bohemia Region	498	49.4353	14.659
26130/10	non	N	weak	weak	2+	Slavice	Třebíč	Vysočina Region	405	49.1761	15.877
26130/2	P		strong	strong	4+	Slavice	Třebíč	Vysočina Region	405	49.1761	15.877
26130/3	P		strong	weak	3+	Slavice	Třebíč	Vysočina Region	405	49.1761	15.877
26130/4	P		weak	weak	2+	Slavice	Třebíč	Vysočina Region	405	49.1761	15.877
26130/5	N		N	N	N	Slavice	Třebíč	Vysočina Region	405	49.1761	15.877
26130/8	P		strong	strong	4+	Slavice	Třebíč	Vysočina Region	405	49.1761	15.877
26130/9	N		N	N	N	Slavice	Třebíč	Vysočina Region	405	49.1761	15.877
18644	N		N	N	N	Smilov u Štoků	Havlíčkův Brod	Vysočina Region	518	49.4054	16.0908
29550	N		N	N	N	Sněžné na Moravě	Žďár nad Sázavou	Vysočina Region	673	49.7693	15.5829
19415/1	N		N	N	N	Stádlec	Tábor	South Bohemia Region	449	49.3037	15.0731
19415/2	P		strong	strong	4+	Stádlec	Tábor	South Bohemia Region	449	49.3037	15.0731
19415/3	N		N	N	N	Stádlec	Tábor	South Bohemia Region	449	49.3821	15.0366
19415/4	P		strong	strong	4+	Stádlec	Tábor	South Bohemia Region	449	49.4469	14.8137
19415/5	P		strong	weak	3+	Stádlec	Tábor	South Bohemia Region	449	49.4353	14.659
20226/1	N		N	N	N	Strážek	Žďár nad Sázavou	Vysočina Region	461	49.5177	15.6822
20226/2	N		N	N	N	Strážek	Žďár nad Sázavou	Vysočina Region	461	49.5177	15.6822
19482/3	P		strong	strong	4+	Strážek	Žďár nad Sázavou	Vysočina Region	461	49.5177	15.6822
27080/1	N		N	N	N	Strážnice na Moravě	Hodonín	South Moravia Region	177	48.9729	17.2628
27080/2	N		N	N	N	Strážnice na Moravě	Hodonín	South Moravia Region	177	48.9729	17.2628
27080/8	P		strong	strong	4+	Strážnice na Moravě	Hodonín	South Moravia Region	177	48.8406	17.0131
27080/3	non	N	N	N	N	Strážnice na Moravě	Hodonín	South Moravia Region	177	48.9729	17.2628
27080/4	non	N	strong	weak	3+	Strážnice na Moravě	Hodonín	South Moravia Region	177	48.9729	17.2628
27080/5	non	P	strong	strong	4+	Strážnice na Moravě	Hodonín	South Moravia Region	177	48.9062	16.9421
27080/6	non	non	N	N	N	Strážnice na Moravě	Hodonín	South Moravia Region	177	48.8588	16.4855
27080/7	non	N	strong	weak	3+	Strážnice na Moravě	Hodonín	South Moravia Region	177	48.8588	16.4855
27080/10	non	non	weak	weak	2+	Strážnice na Moravě	Hodonín	South Moravia Region	177	48.8406	17.0131
18642/4	N		N	N	N	Sudoměřice	Hodonín	South Moravia Region	182	48.8406	17.0131
18642/9	N		N	N	N	Sudoměřice	Hodonín	South Moravia Region	182	48.8406	17.0131
18642/10	N		N	N	N	Sudoměřice	Hodonín	South Moravia Region	182	48.8406	17.0131
20190	N		N	N	N	Světnov	Žďár nad Sázavou	Vysočina Region	610	49.6204	15.9538
19475/3	N		N	N	N	Tasov nad Veličkou	Hodonín	South Moravia Region	203	48.8067	16.6445
19475/4	P		strong	strong	4+	Tasov nad Veličkou	Hodonín	South Moravia Region	203	48.8067	16.6445
19475/7	N		N	N	N	Tasov nad Veličkou	Hodonín	South Moravia Region	203	48.8067	16.6445
19475/8	P		strong	strong	4+	Tasov nad Veličkou	Hodonín	South Moravia Region	203	48.8067	16.6445
19475/9	P		strong	strong	4+	Tasov nad Veličkou	Hodonín	South Moravia Region	203	48.8067	16.6445
19836/2	N		strong	strong	4+	Termesivy	Havlíčkův Brod	Vysočina Region	422	49.4488	16.0937
24698	N		N	N	N	Termesivy	Havlíčkův Brod	Vysočina Region	422	49.4488	16.0937
19474	N		strong	weak	3+	Uhelná Příbram	Havlíčkův Brod	Vysočina Region	485	49.7636	15.687
24697	N		weak	weak	2+	Uhelná Příbram	Havlíčkův Brod	Vysočina Region	485	49.7636	15.687
21069/1	N		N	N	N	Veselá u Častrova	Pelhřimov	Vysočina Region	621	49.3192	15.2252
21069/5	P		strong	weak	3+	Veselá u Častrova	Pelhřimov	Vysočina Region	621	49.3192	15.2252
27078/2	N		N	N	N	Vyskytná	Pelhřimov	Vysočina Region	613	49.3796	14.4956
21061/1	P		strong	weak	3+	Žichlínek	Ústí nad Orlicí	Pardubice Region	348	49.884	16.6373
21061/4	N		N	N	N	Žichlínek	Ústí nad Orlicí	Pardubice Region	348	49.884	16.6373
21061/6	N		N	N	N	Žichlínek	Ústí nad Orlicí	Pardubice Region	348	49.884	16.6373
21061/8	P		strong	strong	4+	Žichlínek	Ústí nad Orlicí	Pardubice Region	348	49.884	16.6373
21061/11	N		N	N	N	Žichlínek	Ústí nad Orlicí	Pardubice Region	348	49.884	16.6373
21061/12	N		N	N	N	Žichlínek	Ústí nad Orlicí	Pardubice Region	348	49.884	16.6373
21061/13	P		strong	strong	4+	Žichlínek	Ústí nad Orlicí	Pardubice Region	348	49.884	16.6373
21061/14	N		N	N	N	Žichlínek	Ústí nad Orlicí	Pardubice Region	348	49.884	16.6373
21061/15	N		N	N	N	Žichlínek	Ústí nad Orlicí	Pardubice Region	348	49.884	16.6373
21061/20	N		N	N	N	Žichlínek	Ústí nad Orlicí	Pardubice Region	348	49.884	16.6373
21061/21	P		strong	strong	4+	Žichlínek	Ústí nad Orlicí	Pardubice Region	348	49.884	16.6373
21061/23	N		N	N	N	Žichlínek	Ústí nad Orlicí	Pardubice Region	348	49.884	16.6373
21061/24	P		strong	strong	4+	Žichlínek	Ústí nad Orlicí	Pardubice Region	348	49.884	16.6373
21061/26	N		N	N	N	Žichlínek	Ústí nad Orlicí	Pardubice Region	348	49.884	16.6373
21061/28	P		strong	strong	4+	Žichlínek	Ústí nad Orlicí	Pardubice Region	348	49.884	16.6373
21061/29	non	N	N	N	N	Žichlínek	Ústí nad Orlicí	Pardubice Region	348	49.884	16.6373
21061/31	P		strong	strong	4+	Žichlínek	Ústí nad Orlicí	Pardubice Region	348	49.884	16.6373
21061/32	P		strong	strong	4+	Žichlínek	Ústí nad Orlicí	Pardubice Region	348	49.884	16.6373
21061/33	P		strong	strong	4+	Žichlínek	Ústí nad Orlicí	Pardubice Region	348	49.884	16.6373
24601/2	P		strong	strong	4+	Žichlínek	Ústí nad Orlicí	Pardubice Region	348	49.884	16.6373
24601/4	P		strong	weak	3+	Žichlínek	Ústí nad Orlicí	Pardubice Region	348	49.884	16.6373
29540/5	P		strong	strong	4+	Žichlínek	Ústí nad Orlicí	Pardubice Region	348	49.884	16.6373
29540/8	N		N	N	N	Žichlínek	Ústí nad Orlicí	Pardubice Region	348	49.884	16.6373
29540/22	P		strong	strong	4+	Žichlínek	Ústí nad Orlicí	Pardubice Region	348	49.884	16.6373
