# Supplementary material for: First report of hare treponematosis seroprevalence of European brown hares (Lepus europaeus) in the Czech Republic: seroprevalence negatively correlates with altitude of sampling areas
Source: BMC Vet Res. 2019 Oct 18;15:350. doi: 10.1186/s12917-019-2086-3 (PMC6798448; doi:10.1186/s12917-019-2086-3)
Supplement: Supplementary file 2 — Additional file 2: Table S2. The correlation between true seroprevalence of TPeL and altitude median estimated at three levels: (1) grouped districts; (2) districts; (3) villages grouped according to the altitude. Eight out of 12 districts (for grouped districts and districts) and 27 out of 59 altitude levels (i.e. 39 out of 73 villages) were selected for the correlation analyses, the criterion was ≥20 and ≥ 4 of samples available, respectively. A negative correlation (r < − 0.5) between estimated true seroprevalence of TPeL and altitude median was observed at the district level. Abbreviations: No: number; CI: confidence interval; r: Pearson correlation coefficient; p: p value; BV: Břeclav; HB: Havlíčkův Brod; HO: Hodonín; PE: Pelhřimov; SY: Svitavy; TA: Tábor; UO: Ústí nad Orlicí; ZR: Žďár nad Sázavou. [file 12917_2019_2086_MOESM2_ESM.xlsx]

## Sheet: Table S2
Denomination/Grouped districts	Altitude range [m a.s.l.]	No. of positive/tested samples	True prevalence [%] (95% CI)
Group 1 (BV + HO)	177-260	39/62	62.1 (49.2-73.4)
Group 2 (SY + UO)	330-385	28/53	51.6 (38.0-64.9)
Group 3 (PE + TA)	417-631	19/49	37.1 (24.3-51.6)
Group 4 (HB + ZR)	392-673	37/78	46.1 (35.0-57.4)
		r = -0.9069, p = 0.0931
District ≥20 samples
HO	177-260	21/38	54.2 (38.0-69.3)
BV	178-242	18/24	74.6 (54.0-88.1)
SY	330-385	15/29	50.5 (32.6-68.0)
UO	348	13/24	53.0 (33.2-71.6)
HB	392-530	14/30	45.3 (28.2-63.1)
TA	417-555	11/29	36.2 (20.4-54.9)
ZR	445-673	23/48	46.6 (32.6-60.8)
PE	495-631	8/20	38.3 (19.6-60.5)
		r = -0.7224, p = 0.0430
Grouped villages of the same altitude [No. of villages]	Altitude [m a.s.l.]
1	177	5/9	54.5 (24.5-81.0)
1	183	2/4	48.7 (12.4-85.0)
1	186	5/8	61.7 (28.6-86.3)
1	203	3/5	59.1 (20.8-88.3)
1	242	17/22	77.0 (55.5-90.0)
1	247	3/4	74.6 (28.1-99.2)
1	260	2/4	48.7 (12.4-85.0)
2	330	12/24	48.7 (29.5-68.0)
1	348	13/24	53.0 (33.2-71.6)
1	360	4/5	79.8 (35.8-99.5)
1	385	3/5	59.1 (20.8-88.3)
2	392	4/9	43.0 (16.5-72.9)
2	405	6/10	59.1 (29.3-83.1)
1	417	4/6	66.0 (28.0-90.5)
2	422	1/4	22.8 (0.0-69.4)
2	437	5/13	36.8 (15.2-63.7)
2	445	2/4	48.7 (12.4-85.0)
1	449	3/5	59.1 (20.8-88.3)
2	498	2/5	38.3 (9.1-76.6)
1	525	4/10	38.3 (14.3-68.1)
2	530	8/17	45.7 (24.0-68.4)
3	545	5/6	83.3 (42.1-99.6)
1	550	0/5	0.0 (0.0-41.9)
1	563	1/6	14.2 (0.0-55.3)
1	575	4/4	100.0 (49.8-100.0)
2	580	7/13	52.7 (27.1-76.5)
2	598	4/8	48.7 (19.2-78.2)
		r = -0.2349, p = 0.2382
